# Supplementary material for: N-glycomic profiling of capsid proteins from Adeno-Associated Virus serotypes
Source: Glycobiology. 2023 Sep 29;34(1):cwad074. doi: 10.1093/glycob/cwad074 (PMC10950483; doi:10.1093/glycob/cwad074)
Supplement: 20230912_AAV_capsid_glycosylation_supplementary_information_cwad074 [file 20230912_aav_capsid_glycosylation_supplementary_information_cwad074.xlsx]

## Sheet: ST I-AAV N-Glycans assignment
Supplementary Information ST I- UPLC-FLD-ESI-MS data for InstantPC labelled AAV capsid protein N-glycan profiles and exoglycosidase sequential digestions
(1) AAV capsid protein N-glycan profiles
Glycan peak (GP)	Glycan ID	Measured m/z	Theoretical mass	Ion	Error (ppm)	Monosaccharide composition	Monoisotopic mass (InstantPC)	Monoisotopic mass	Glycan Structure	Glycan Assignment
GP1	1	1010.43	1010.43	[M+H]1+	0.494839	Hex2HexNAc2-IPC	1009.42	748.275	(Man)2(GlcNAc)2-IPC	M2 (trace)
GP2	2	1156.49	1156.49	[M+H]1+	1.81584	Hex2HexNAc2dHex1-IPC	1155.48	894.333	(Man)2(GlcNAc)2(Fuc)1-IPC	FM2
GP3	3	1172.48	1172.48	[M+H]1+	1.19405	Hex3HexNAc2-IPC	1171.48	910.328	(Man)3(GlcNAc)2-IPC	M3
GP4	4	1318.54	1318.54	[M+H]1+	2.57861	Hex3HexNAc2dHex1-IPC	1317.53	1056.39	(Man)3(GlcNAc)2(Fuc)1-IPC	FM3
GP5	5	1375.56	1375.56	[M+H]1+	-1.01777	Hex3HexNAc3-IPC	1374.55	1113.41	(GlcNAc)1(Man)3(GlcNAc)2-IPC	A1 or M3B (trace)
GP6	6	1334.53	1334.54	[M+H]1+	1.12399	Hex4HexNAc2-IPC	1333.53	1072.38	(Man)4(GlcNAc)2-IPC	M4
GP7	7	1521.62	1521.62	[M+H]1+	0.197158	Hex3HexNAc3dHex1-IPC	1520.61	1259.47	(GlcNAc)1(Man)3(GlcNAc)2(Fuc)1-IPC	FA1 or FM3B
GP8	8	1578.64	1578.64	[M+H]1+	-0.823493	Hex3HexNAc4-IPC	1577.63	1316.49	(GlcNAc)2 (Man)3(GlcNAc)2-IPC	A2 (50%)
	9	1480.59	1480.59	[M+H]1+	0	Hex4HexNAc2dHex1-IPC	1479.59	1218.44	(Man)4(GlcNAc)2(Fuc)1-IPC	FM4 (50%)
GP9	10	1724.7	1724.7	[M+H]1+	1.56549	Hex3HexNAc4dHex1-IPC	1723.69	1462.54	(GlcNAc)2 (Man)3(GlcNAc)2(Fuc)1-IPC	FA2
GP10	11	1496.58	1496.59	[M+H]1+	2.80638	Hex5HexNAc2-IPC	1495.58	1234.43	(Man)5(GlcNAc)2-IPC	M5
GP11	12	964.393	964.393	[M+2H]2+	0.207384	Hex3HexNAc5dHex1-IPC	1926.77	1665.62	(GlcNAc)3(Man)3(GlcNAc)2(Fuc)1-IPC	FA3 or FA2B (trace)
GP12	13	1642.65	1642.65	[M+H]1+	-1.21755	Hex5HexNAc2dHex1-IPC	1641.64	1380.49	(Man)5(GlcNAc)2(Fuc)1-IPC	FM5
GP13	14	964.392	964.393	[M+2H]2+	1.03692	Hex3HexNAc5dHex1-IPC	1926.77	1665.62	(GlcNAc)3(Man)3(GlcNAc)2(Fuc)1-IPC	FA3 or FA2B (50%)
	15	972.39	972.39	[M+2H]2+	0.514197	Hex4HexNAc5-IPC	1942.77	1681.62	(Glc)1(GalNAc)1 (GlcNAc)2 (Man)3(GlcNAc)2-IPC	A3G1 or A2BG1 (50%)
	16	850.337	850.337	[M+2H]2+	1.0584	Hex5HexNAc3-IPC	1698.66	1437.51	(GlcNAc)1(Man)5(GlcNAc)2-IPC	M5A1 (trace)
		1699.67	1699.67	[M+H]1+	0.47068
GP14	17	987.888	987.888	[M+2H]2+	-0.303678	Hex4HexNAc3NeuAc1dHex1-IPC	1973.76	1712.61	Neu5Ac)1(Glc)1(GlcNAc)1(Man)3(GlcNAc)2(Fuc)1-IPC	FA1G1S1 (trace)
	18	1045.42	1045.42	[M+2H]2+	0.573932	Hex4HexNAc5dHex1-IPC	2088.82	1827.68	(Glc)1(GlcNAc)3(Man)3(GlcNAc)2(Fuc)1-IPC	FA3G1 or FA2BG1 (trace)
	19	1065.93	1065.93	[M+2H]2+	1.12577	Hex3HexNAc6dHex1-IPC	2129.85	1868.7	(GlcNAc)4(Man)3(GlcNAc)2(Fuc)1-IPC	FA4 or FA3B (trace)
	20	829.822	829.824	[M+2H]2+	3.13319	Hex6HexNAc2-IPC	1657.63	1396.49	(Man)6(GlcNAc)2-IPC	M6
		1658.64	1658.64	[M+H]1+	2.53219
GP15	21	987.887	987.888	[M+2H]2+	0.607356	Hex4HexNAc3NeuAc1dHex1-IPC	1973.76	1712.61	(Neu5Ac)1(Glc)1(GlcNAc)1(Man)3(GlcNAc)2(Fuc)1-IPC	FA1G1S1 (trace)
	22	951.877	951.877	[M+2H]2+	-0.105056	Hex5HexNAc4-IPC	1901.74	1640.59	(Glc)2(GlcNAc)2(Man)3(GlcNAc)2-IPC	A2G2 (trace)
	23	1045.42	1045.42	[M+2H]2+	-0.286966	Hex4HexNAc5dHex1-IPC	2088.82	1827.68	(Glc)1(GlcNAc)3(Man)3(GlcNAc)2(Fuc)1-IPC	FA3G1 or FA2BG1 (trace)
GP16	24	1053.42	1053.42	[M+2H]2+	-0.569575	Hex5HexNAc5-IPC	2104.82	1843.67	(Glc)2(GlcNAc)3(Man)3(GlcNAc)2-IPC	A3G2 or A2BG2 (33%)
	25	987.887	987.888	[M+2H]2+	1.01226	Hex4HexNAc3NeuAc1dHex1-IPC	1973.76	1712.61	(Neu5Ac)1(Glc)1(GlcNAc)1(Man)3(GlcNAc)2(Fuc)1-IPC	FA1G1S1 (33%)
	26	1024.9	1024.91	[M+2H]2+	1.85383	Hex5HexNAc4dHex1-IPC	2047.8	1786.65	(Glc)2(GlcNAc)2(Man)3(GlcNAc)2(Fuc)1-IPC	FA2G2 (33%)
	27	931.363	931.364	[M+2H]2+	1.3958	Hex6HexNAc3-IPC	1860.71	1599.57	(Glc)1(GlcNAc)1(Man)5(GlcNAc)2-IPC	M5A1G1 (trace)
		1861.72	1861.72	[M+H]1+	0.42971
GP17	28	1138.96	1138.96	[M+2H]2+	-0.438996	Hex3HexNAc6dHex2-IPC	2275.91	2014.76	(GalNAc)2(GlcNAc)2(Man)3(GlcNAc)2(Fuc)2-IPC	F2A4 (trace)
	29	1126.44	1126.45	[M+2H]2+	1.4204	Hex5HexNAc5dHex1-IPC	2250.88	1989.73	(Glc)2(GlcNAc)3(Man)3(GlcNAc)2(Fuc)1-IPC	FA3G2 or FA2BG2
GP18	30	1068.91	1068.91	[M+2H]2+	0.0935529	Hex5HexNAc3NeuAc1dHex1-IPC	2135.81	1874.67	(Neu5Ac)1(Glc)1(GlcNAc)1(Man)4(GlcNAc)2(Fuc)1-IPC	FM4A1G1S1 (trace)
	31	1190.97	1190.97	[M+2H]2+	-0.503792	Hex4HexNAc5NeuAc1dHex1-IPC	2379.92	2117.77	(Neu5Ac)1(Glc)1(GlcNAc)3(Man)3(GlcNAc)2(Fuc)1-IPC	FA3G1S1 or FA2BG1S1 (trace)
	32	910.848	910.851	[M+2H]2+	2.85447	Hex7HexNAc2-IPC	1819.69	1558.54	(Man)7(GlcNAc)2-IPC	M7
		1820.69	1820.69	[M+H]1+	1.97727
GP19	33	1068.91	1068.91	[M+2H]2+	0.374212	Hex5HexNAc3NeuAc1dHex1-IPC	2135.81	1874.67	(Neu5Ac)1(Glc)1(GlcNAc)1(Man)4(GlcNAc)2(Fuc)1-IPC	FM4A1G1S1 (trace)
	34	1170.45	1170.45	[M+2H]2+	0	Hex5HexNAc4NeuAc1dHex1-IPC	2338.89	2077.75	(Neu5Ac)1(Glc)2(GlcNAc)2(Man)3(GlcNAc)2(Fuc)1-IPC	FA2G2S1 (33%)
	35	1190.97	1190.97	[M+2H]2+	-0.839654	Hex4HexNAc5NeuAc1dHex1-IPC	2379.92	2118.77	(Neu5Ac)1(Glc)1(GlcNAc)3(Man)3(GlcNAc)2(Fuc)1-IPC	FA3G1S1 or FA2BG1S1 (33%)
	36	1076.91	1076.91	[M+2H]2+	0.185716	Hex6HexNAc3NeuAc1-IPC	2151.81	1890.66	(Neu5Ac)1(Glc)1(GlcNAc)1(Man)5(GlcNAc)2-IPC	M5A1G1S1 (trace)
	37	1097.43	1097.42	[M+2H]2+	-0.728979	Hex5HexNAc4NeuAc1-IPC	2192.84	1931.69	(Neu5Ac)1(Glc)2(GlcNAc)2(Man)3(GlcNAc)2-IPC	A2G2S1 (33%)
	38	1211.99	1211.99	[M+2H]2+	-0.907598	Hex3HexNAc6dHex3-IPC	2421.97	2160.82	(GalNAc)2(GlcNAc)2(Man)3(GlcNAc)2(Fuc)3-IPC	F3A4 (trace)
	39	1271.99	1271.99	[M+2H]2+	-0.707551	Hex5HexNAc5NeuAc1dHex1-IPC	2541.97	2280.82	(Neu5Ac)1(Glc)2(GlcNAc)3(Man)3(GlcNAc)2(Fuc)1-IPC	FA3G2S1 or FA2BG2S1 (trace)
GP20	40	1170.45	1170.45	[M+2H]2+	1.28155	Hex5HexNAc4NeuAc1dHex1-IPC	2338.89	2077.75	(Neu5Ac)1(Glc)2(GlcNAc)2(Man)3(GlcNAc)2(Fuc)1-IPC	FA2G2S1
GP21	41	1309.01	1309.01	[M+2H]2+	1.1459	Hex6HexNAc6dHex1-IPC	2616.01	2354.86	(Glc)3(GlcNAc)4(Man)3(GlcNAc)2(Fuc)1-IPC	FA4G3 (trace)
	42	991.875	991.877	[M+2H]2+	2.31884	Hex8HexNAc2-IPC	1981.74	1720.59	(Man)8(GlcNAc)2-IPC	M8
		1982.74	1982.75	[M+H]1+	1.46262
GP22	43	1271.99	1271.99	[M+2H]2+	-0.314467	Hex5HexNAc5NeuAc1dHex1-IPC	2541.97	2280.82	(Neu5Ac)1(Glc)2(GlcNAc)3(Man)3(GlcNAc)2(Fuc)1-IPC	FA3G2S1 or FA2BG2S1
	44	1316	1316	[M+2H]2+	-1.44377	Hex5HexNAc4NeuAc2dHex1-IPC	2629.99	2368.84	(Neu5Ac)2(Glc)2(GlcNAc)2(Man)3(GlcNAc)2(Fuc)1-IPC	FA2G2S2
	45	1336.52	1336.51	[M+2H]2+	-1.79572	Hex4HexNAc5NeuAc2dHex1-IPC	2671.02	2409.87	(Neu5Ac)2(Glc)1(GalNAc)1(GlcNAc)2(Man)3(GlcNAc)2(Fuc)1-IPC	FA3G1S2
	46	1149.94	1149.94	[M+2H]2+	-1.47834	Hex6HexNAc3NeuAc1dHex1-IPC	2297.87	2036.72	(Neu5Ac)1(Glc)1(GlcNAc)1(Man)5(GlcNAc)2(Fuc)1-IPC	FM5A1G1S1 (trace)
	47	1242.97	1242.97	[M+2H]2+	-1.60905	Hex5HexNAc4NeuAc2-IPC	2483.93	2222.78	(Neu5Ac)2(Glc)2(GlcNAc)2(Man)3(GlcNAc)2-IPC	A2G2S2 (trace)
	48	1454.56	1454.56	[M+2H]2+	-0.756243	Hex6HexNAc6NeuAc1dHex1-IPC	2907.1	2645.96	(Neu5Ac)1(Glc)3(GlcNAc)4(Man)3(GlcNAc)2(Fuc)1-IPC	FA4G3S1 or FA3BG3S1 (trace)
	49	1316	1316	[M+2H]2+	-1.36778	Hex5HexNAc4NeuAc2dHex1-IPC	2629.99	2368.84	(Neu5Ac)2(Glc)2(GlcNAc)2(Man)3(GlcNAc)2(Fuc)1-IPC	FA2G2S2 (trace)
GP23	50	1072.9	1072.9	[M+2H]2+	1.11846	Hex9HexNAc2-IPC	2143.79	1882.64	(Man)9(GlcNAc)2-IPC	M9
GP24	51	1031.86	1031.86	[M+2H]2+	-1.16295	Hex8HexNAc2P1-IPC	2061.71	1800.56	(Man)8(GlcNAc)2P1-IPC	M8(P1) (trace)
		2062.72	2062.71	[M+H]1+	-1.89071
	52	1417.54	1417.54	[M+2H]2+	-1.97525	Hex5HexNAc5NeuAc2dHex1-ipc	2629.99	2571.92	(Neu5Ac)2(Glc)2(GlcNAc)3(Man)3(GlcNAc)2(Fuc)1-IPC	FA3G2S2 or FA2BG2S2 (trace)
	53	1353.02	1353.02	[M+2H]2+	-1.62599	Hex6HexNAc5NeuAc1dHex1-IPC	2704.03	2442.88	(Neu5Ac)1(Glc)3(GlcNAc)3(Man)3(GlcNAc)2(Fuc)1-IPC	FA3G3S1 (trace)
GP25	54	1390.04	1390.04	[M+2H]2+	-1.36687	Hex7HexNAc6dHex1-IPC	2833.07	2516.91	(Glc)4(GlcNAc)4(Man)3(GlcNAc)2(Fuc)1-IPC	FA4G4
	55	1353.02	1353.02	[M+2H]2+	-1.47817	Hex6HexNAc5NeuAc1dHex1-IPC	2704.03	2442.88	(Neu5Ac)1(Glc)3(GlcNAc)3(Man)3(GlcNAc)2(Fuc)1-IPC	FA3G3S1 (trace)
	56	994.722	994.721	[M+3H]3+	-0.904776	Hex7HexNAc7dHex1-IPC	2981.14	2719.99	(Glc)4(GlcNAc)5(Man)3(GlcNAc)2(Fuc)1-IPC	FA5G4 or FA4BG4 (trace)
		1491.58	1491.58	[M+2H]2+	-1.07269
	57	1498.57	1498.57	[M+2H]2+	-1.5348	Hex6HexNAc5NeuAc2dHex1-IPC	2995.12	2733.97	(Neu5Ac)2(Glc)3(GlcNAc)3(Man)3(GlcNAc)2(Fuc)1-IPC	FA3G3S2 (trace)
	58	1425.54	1425.54	[M+2H]2+	-3.22685	Hex6HexNAc5NeuAc2-ipc	2849.06	2587.92	(Neu5Ac)2(Glc)3(GlcNAc)3(Man)3(GlcNAc)2-IPC	A3G3S2 (trace)
GP26	59	1153.93	1153.93	[M+2H]2+	-0.866604	Hex10HexNAc2-IPC	2305.85	2044.7	(Man)10(GlcNAc)2-IPC	M10
	60	1498.57	1498.57	[M+2H]2+	-0.734034	Hex6HexNAc5NeuAc2dHex1-IPC	2995.12	2733.97	(Neu5Ac)2(Glc)3(GlcNAc)3(Man)3(GlcNAc)2(Fuc)1-IPC	FA3G3S2 (trace)
	61	1024.06	1024.06	[M+3H]3+	-1.07416	Hex7HexNAc6NeuAc1dHex1-IPC	3069.16	2808.01	(Neu5Ac)1(Glc)4(GlcNAc)4(Man)3(GlcNAc)2(Fuc)1-IPC	FA4G4S1 (trace)
		1535.59	1535.59	[M+2H]2+	-1.17219
	62	1091.75	1091.75	[M+3H]3+	-1.74032	Hex7HexNAc7NeuAc1dHex1-IPC	3272.24	3011.09	(Neu5Ac)1(Glc)4(GlcNAc)5(Man)3(GlcNAc)2(Fuc)1-IPC	FA5G4S1 or FA4BG4S1 (trace)
		1637.13	1637.13	[M+2H]2+	-0.122165
	63	1462.56	1462.56	[M+2H]2+	-2.11958	Hex7HexNAc6NeuAc1-IPC	2923.1	2661.95	(Neu5Ac)1(Glc)4(GlcNAc)4(Man)3(GlcNAc)2-IPC	A4G4S1 (trace)
	64	1644.12	1644.12	[M+2H]2+	-2.73703	Hex6HexNAc5NeuAc3dHex1-IPC	3286.22	3025.07	(Neu5Ac)3(Glc)3(GlcNAc)3(Man)3(GlcNAc)2(Fuc)1-IPC	FA3G3S3 (trace)
GP27	65	1024.06	1024.06	[M+3H]3+	-1.46476	Hex7HexNAc6NeuAc1dHex1-IPC	3069.16	2808.01	(Neu5Ac)1(Glc)4(GlcNAc)4(Man)3(GlcNAc)2(Fuc)1-IPC	FA4G4S1 (50%)
		1535.59	1535.59	[M+2H]2+	-2.27926
	66	1121.09	1121.09	[M+3H]3+	-1.15958	Hex7HexNAc6NeuAc2dHex1-IPC	3360.25	3099.11	(Neu5Ac)2(Glc)4(GlcNAc)4(Man)3(GlcNAc)2(Fuc)1-IPC	FA4G4S2 (50%)
		1681.14	1681.13	[M+2H]2+	-1.30864
GP28	67	1121.09	1121.09	[M+3H]3+	-1.24878	Hex7HexNAc6NeuAc2dHex1-IPC	3360.25	3099.11	(Neu5Ac)2(Glc)4(GlcNAc)4(Man)3(GlcNAc)2(Fuc)1-IPC	FA4G4S2 (50%)
		1681.14	1681.13	[M+2H]2+	-2.08193
	68	1188.79	1188.78	[M+3H]3+	-0.757076	Hex7HexNAc7NeuAc2dHex1-IPC	3563.33	3302.18	(Neu5Ac)2(Glc)4(GlcNAc)5(Man)3(GlcNAc)2(Fuc)1-IPC	FA4G3LacS2 (trace)
	69	1218.12	1218.12	[M+3H]3+	-0.492561	Hex7HexNAc6NeuAc3dHex1-IPC	3651.35	3390.2	(Neu5Ac)3(Glc)4(GlcNAc)4(Man)3(GlcNAc)2(Fuc)1-IPC	FA4G4S3 (50%)
		1826.68	1826.68	[M+2H]2+	-1.75181
GP29	70	1218.12	1218.12	[M+3H]3+	0.574654	Hex7HexNAc6NeuAc3dHex1-IPC	3651.35	3390.2	(Neu5Ac)3(Glc)4(GlcNAc)4(Man)3(GlcNAc)2(Fuc)1-IPC	FA4G4S3 (50%)
		1826.68	1826.68	[M+2H]2+	-0.164232
	71	1315.98	1315.98	[M+2H]2+	0.151978	Hex12HexNAc2-IPC	2629.95	2368.8	(Man)12(GlcNAc)2-IPC	M12 (trace)
	72	1315.15	1315.16	[M+3H]3+	0.45622	Hex7HexNAc6NeuAc4dHex1-IPC	3942.44	3681.3	(Neu5Ac)4(Glc)4(GlcNAc)4(Man)3(GlcNAc)2(Fuc)1-IPC	FA4G4S4 (50%)
GP30	73	1315.16	1315.16	[M+3H]3+	-1.82488	Hex7HexNAc6NeuAc4dHex1-IPC	3942.44	3681.3	(Neu5Ac)4(Glc)4(GlcNAc)4(Man)3(GlcNAc)2(Fuc)1-IPC	FA4G4S4
		1972.23	1972.23	[M+2H]2+	0.304224
GP31	74	1339.83	1339.83	[M+3H]3+	0.895633	Hex8HexNAc7NeuAc3dHex1-IPC	4016.48	3755.33	(Neu5Ac)3(Glc)5(GlcNAc)5(Man)3(GlcNAc)2(Fuc)1-IPC	FA4G4Lac1S3 (50%)
	75	1436.87	1436.87	[M+3H]3+	-3.20141	Hex8HexNAc7NeuAc4dHex1-IPC	4307.58	4046.43	(Neu5Ac)4(Glc)5(GlcNAc)5(Man)3(GlcNAc)2(Fuc)1-IPC	FA4G4Lac1S4 (50%)
GP32	76	1436.86	1436.87	[M+3H]3+	1.60071	Hex8HexNAc7NeuAc4dHex1-IPC	4307.58	4046.43	(Neu5Ac)4(Glc)5(GlcNAc)5(Man)3(GlcNAc)2(Fuc)1-IPC	FA4G4Lac1S4
	77	1461.55	1461.54	[M+3H]3+	-0.88947	Hex9HexNAc8NeuAc3dHex1-IPC	4381.61	4120.47	(Neu5Ac)3(Glc)6(GlcNAc)6(Man)3(GlcNAc)2(Fuc)1-IPC	FA4G4Lac2S3 (trace)
GP33	78	1558.58	1558.58	[M+3H]3+	-2.43812	Hex9HexNAc8NeuAc4dHex1-IPC	4672.71	4411.56	(Neu5Ac)4(Glc)6(GlcNAc)6(Man)3(GlcNAc)2(Fuc)1-IPC	FA4G4Lac2S4
GP34	79	1558.58	1558.58	[M+3H]3+	-2.05316	Hex9HexNAc8NeuAc4dHex1-IPC	4672.71	4411.56	(Neu5Ac)4(Glc)6(GlcNAc)6(Man)3(GlcNAc)2(Fuc)1-IPC	FA4G4Lac2S4
GP35	80	1680.29	1680.29	[M+3H]3+	-3.09471	Hex10HexNAc9NeuAc4dHex1-IPC	5037.84	4776.69	(Neu5Ac)4(Glc)7(GlcNAc)7(Man)3(GlcNAc)2(Fuc)1-IPC	FA4G4Lac3S4
	81	1680.29	1680.29	[M+3H]3+	-3.09471	Hex10HexNAc9NeuAc4dHex1-IPC	5037.84	4776.69	(Neu5Ac)4(Glc)7(GlcNAc)7(Man)3(GlcNAc)2(Fuc)1-IPC	FA4G4Lac3S4
(2) Exoglycosidase sequential digestions
	Glycan ID	Measured m/z	Theoretical mass	Ion	Error (ppm)	Monosaccharide composition	Monoisotopic mass (InstantPC)	Monoisotopic mass	Glycan Structure	Glycan Assignment
	SD1	848.375	848.377	[M+H]+	2.47531	Hex1HexNAc2-ipc	847.37	586.222	(Man)1(GlcNAc)2-IPC	M1
	SD2	994.433	994.435	[M+H]+	2.41343	Hex1HexNAc2dHex1-ipc	993.428	732.28	(Man)1(GlcNAc)2(Fuc)1-IPC	FM1
	SD3	1213.51	1213.51	[M+H]+	0.247217	Hex2HexNAc3-ipc	1212.5	951.354	(GlcNAc)1(Man)2(GlcNAc)2-IPC	M2A1
	SD4	1359.57	1359.57	[M+H]+	-0.956187	Hex2HexNAc3dHex1-ipc	1358.56	1097.41	(GlcNAc)1(Man)2(GlcNAc)2(Fuc)1-IPC	FM2A1
	SD5	1375.56	1375.56	[M+H]+	-0.654278	Hex3HexNAc3-ipc	1374.55	1113.41	(Glc)1(GlcNAc)1(Man)2(GlcNAc)2-IPC	M2A1G1
	SD6	1375.56	1375.56	[M+H]+	0.145395	Hex3HexNAc3-ipc	1374.55	1113.41	(Glc)1(GlcNAc)1(Man)2(GlcNAc)2-IPC	M2A1G1
	SD7	1359.57	1359.57	[M+H]+	-0.588423	Hex2HexNAc3dHex1-ipc	1358.56	1097.41	(GlcNAc)1(Man)2(GlcNAc)2(Fuc)1-IPC	FM2A1
	SD8	1666.66	1666.66	[M+H]+	-1.14001	Hex3HexNAc3NeuAc1-IPC	1665.65	1404.5	(Neu5Ac)1(Glc)1(GlcNAc)1(Man)2(GlcNAc)2-IPC	M2A1G1S1
	SD9	1812.71	1812.72	[M+H]+	1.82047	Hex3HexNAc3NeuAc1dHex1-IPC	1811.71	1550.56	(Neu5Ac)1(Glc)1(GlcNAc)1(Man)2(GlcNAc)2(Fuc)1-IPC	FM2A1G1S1
		906.86	906.861	[M+2H]2+	1.98487
	SD10	833.831	833.832	[M+2H]2+	1.91885	Hex3HexNAc3NeuAc1-IPC	1665.65	1404.5	(Neu5Ac)1(Glc)1(GlcNAc)1(Man)2(GlcNAc)2-IPC	M2A1G1S1
	SD11	1812.71	1812.72	[M+H]+	1.87564	Hex3HexNAc3NeuAc1dHex1-IPC	1811.71	1550.56	(Neu5Ac)1(Glc)1(GlcNAc)1(Man)2(GlcNAc)2(Fuc)1-IPC	FM2A1G1S1
		906.861	906.861	[M+2H]2+	0.992434
	SD12	914.858	914.859	[M+2H]2+	1.20237	Hex4HexNAc3NeuAc1-IPC	1827.7	1566.56	(Neu5Ac)1(Glc)1(GlcNAc)1(Man)3(GlcNAc)2-IPC	A1G1S1
	SD13	1118.45	1118.45	[M+2H]2+	-0.357638	Hex4HexNAc5dHex2-IPC	2234.88	1973.73	(Glc)1(GlcNAc)3(Man)3(GlcNAc)2(Fuc)2-IPC	F2A3G1
	SD14	1089.43	1089.43	[M+2H]2+	-0.734331	Hex4HexNAc4NeuAc1dHex1-IPC	2176.84	1915.69	(Neu5Ac)1(Glc)1(GlcNAc)2(Man)3(GlcNAc)2(Fuc)1-IPC	FA2G1S1
	SD15	1211.48	1211.48	[M+2H]2+	-1.8985	Hex3HexNAc6NeuAc1dHex1-IPC	2420.95	2159.8	(Neu5Ac)1(GalNAc)2(GlcNAc)2(Man)3(GlcNAc)2(Fuc)1-IPC	FA4S1
	SD16	1097.94	1097.94	[M+2H]2+	-0.728641	Hex5HexNAc4dHex2-IPC	2193.86	1932.71	(Glc)2(GlcNAc)2(Man)3(GlcNAc)2(Fuc)2-IPC	F2A2G2
	SD17	1235.98	1235.98	[M+2H]2+	-1.21361	Hex6HexNAc6-IPC	2469.95	2208.8	(Glc)3(GlcNAc)4(Man)3(GlcNAc)2-IPC	A4G3 or A3BG3
	SD18	1243.48	1243.48	[M+2H]2+	0.723774	Hex5HexNAc4NeuAc1dHex2-ipc	2484.95	2223.8	(Neu5Ac)1(Glc)2(GlcNAc)2(Man)3(GlcNAc)2(Fuc)2-IPC	F2A2G2S1
	SD19	1521.62	1521.62	[M+H]+	-0.328597	Hex3HexNAc3dHex1-IPC	1520.61	1259.47	(Glc)1(GlcNAc)1(Man)2(GlcNAc)2(Fuc)1-IPC	FM2A1G1
	SD20	1521.62	1521.62	[M+H]+	0.985791	Hex3HexNAc3dHex1-IPC	1520.61	1259.47	(Glc)1(GlcNAc)1(Man)2(GlcNAc)2(Fuc)1-IPC	FM2A1G1
	SD21	1521.62	1521.62	[M+H]1+	-0.131439	Hex3HexNAc3dHex1-IPC	1520.61	1259.47	(GlcNAc)1(Man)3(GlcNAc)2(Fuc)1-IPC	FA1 or FM3B
	SD22	842.339	842.34	[M+2H]2+	1.66204	Hex4HexNAc3dHex1-IPC	1682.67	1421.52	(Glc)1(GlcNAc)1(Man)3(GlcNAc)2(Fuc)1-IPC	FA1G1
		1683.67	1683.67	[M+H]1+	0.712728
	SD23	943.879	943.88	[M+2H]2+	0.423783	Hex4HexNAc4dHex1-IPC	1885.74	1624.6	(Glc)1(GlcNAc)2(Man)3(GlcNAc)2(Fuc)1-IPC	FA2G1
	SD24	1045.42	1045.42	[M+2H]2+	0.286966	Hex4HexNAc5dHex1-IPC	2088.82	1827.68	(Glc)1(GlcNAc)3(Man)3(GlcNAc)2(Fuc)1-IPC	FA3G1 or FA2BG1
	SD25	1118.45	1118.45	[M+2H]2+	-0.178819	Hex4HexNAc5dHex2-IPC	2234.88	1973.73	(Glc)1(GlcNAc)3(Man)3(GlcNAc)2(Fuc)2-IPC	F2A3G1
	SD26	1126.45	1126.45	[M+2H]2+	-1.7755	Hex5HexNAc5dHex1-IPC	2250.88	1989.73	(Glc)2(GlcNAc)3(Man)3(GlcNAc)2(Fuc)1-IPC	FA3G2 or FA2BG2
	SD27	1227.99	1227.99	[M+2H]2+	-2.11729	Hex5HexNAc6dHex1-IPC	2453.96	2192.81	(Glc)2(GlcNAc)4(Man)3(GlcNAc)2(Fuc)1-IPC	FA4G2
	SD28	1097.94	1097.94	[M+2H]2+	-2.00376	Hex5HexNAc4dHex2-IPC	2193.86	1932.71	(Glc)2(GlcNAc)2(Man)3(GlcNAc)2(Fuc)2-IPC	F2A2G2
	SD29	1207.47	1207.47	[M+2H]2+	-1.32508	Hex6HexNAc5dHex1-IPC	2412.93	2151.78	(Glc)3(GlcNAc)3(Man)3(GlcNAc)2(Fuc)1-IPC	FA3G3
	SD30	1134.44	1134.44	[M+2H]2+	0.352596	Hex6HexNAc5-IPC	2266.87	2005.72	(Glc)3(GlcNAc)3(Man)3(GlcNAc)2-IPC	A3G3
	SD31	1199.48	1199.47	[M+2H]2+	-0.833698	Hex5HexNAc5dHex2-IPC	2396.94	2135.79	(Glc)2(GlcNAc)3(Man)3(GlcNAc)2(Fuc)2-IPC	F2A3G2
	SD32	1235.98	1235.98	[M+2H]2+	-0.88998	Hex6HexNAc6-IPC	2469.95	2208.8	(Glc)3(GlcNAc)4(Man)3(GlcNAc)2-IPC	A4G3 or A3BG3
	SD33	1207.47	1207.47	[M+2H]2+	-0.331271	Hex6HexNAc5dHex1-IPC	2412.93	2151.78	(Glc)3(GlcNAc)3(Man)3(GlcNAc)2(Fuc)1-IPC	FA3G3
	SD34	1309.01	1309.01	[M+2H]2+	-1.06951	Hex6HexNAc6dHex1-IPC	2616.01	2354.86	(Glc)3(GlcNAc)4(Man)3(GlcNAc)2(Fuc)1-IPC	FA4G3 or FA3BG3
	SD35	1382.04	1382.04	[M+2H]2+	-1.44714	Hex6HexNAc6dHex2-IPC	2762.07	2500.92	(Glc)3(GlcNAc)4(Man)3(GlcNAc)2(Fuc)2-IPC	F2A4G3
	SD36	1410.55	1410.55	[M+2H]2+	-1.98504	Hex6HexNAc7dHex1-IPC	2819.09	2557.94	(Glc)3(GlcNAc)5(Man)3(GlcNAc)2(Fuc)1-IPC	FA5G3
	SD37	1280.5	1280.5	[M+2H]2+	-2.65521	Hex6HexNAc5dHex2-IPC	2558.99	2297.84	(Glc)3(GlcNAc)3(Man)3(GlcNAc)2(Fuc)2-IPC	F2A3G3
	SD38	1317.01	1317.01	[M+2H]2+	-1.36673	Hex7HexNAc6-IPC	2632	2370.86	(Glc)4(GlcNAc)4(Man)3(GlcNAc)2-IPC	A4G4
	SD39	1418.55	1418.55	[M+2H]2+	-0.0704946	Hex7HexNAc7-IPC	2835.08	2573.94	(Glc)4(GlcNAc)5(Man)3(GlcNAc)2-IPC	A5G4 or A4BG4
	SD40	1463.07	1463.07	[M+2H]2+	1.64039	Hex7HexNAc6dHex2-IPC	2924.12	2662.97	(Glc)4(GlcNAc)4(Man)3(GlcNAc)2(Fuc)2-IPC	F2A4G4
	SD41	1048.74	1048.74	[M+3H]3+	0.762821	Hex8HexNAc7dHex1-IPC	3143.19	2882.05	(Glc)5(GlcNAc)5(Man)3(GlcNAc)2(Fuc)1-IPC	FA4G4Lac1
		1572.6	1572.6	[M+2H]2+	0.317944
	SD42	1674.14	1674.14	[M+2H]2+	0.179196	Hex9HexNAc8dHex1-IPC	3346.27	3085.13	(Glc)6(GlcNAc)6(Man)3(GlcNAc)2(Fuc)1-IPC	FA4G4Lac2
	SD43	1856.71	1856.71	[M+2H]2+	0.43087	Hex10HexNAc9dHex1-IPC	3711.41	3450.26	(Glc)7(GlcNAc)7(Man)3(GlcNAc)2(Fuc)1-IPC	FA4G4Lac3
	SD44	1781.72	1781.72	[M+H]+	2.46952	Hex3HexNAc5-IPC	1780.71	1519.57	(GlcNAc)3(Man)3(GlcNAc)2-IPC	A3
		891.361	891.364	[M+2H]2+	2.91688
	SD45	1065.93	1065.93	[M+2H]2+	1.59485	Hex3HexNAc6dHex1-IPC	2129.85	1868.7	(GlcNAc)4(Man)3(GlcNAc)2(Fuc)1-IPC	FA4
	SD46	992.903	992.904	[M+2H]2+	0.906432	Hex3HexNAc6-IPC	1983.79	1722.65	(GlcNAc)4(Man)3(GlcNAc)2-IPC	A4
	SD47	1167.47	1167.47	[M+2H]2+	1.54179	Hex3HexNAc7dHex1-IPC	2332.93	2071.78	(GlcNAc)5(Man)3(GlcNAc)2(Fuc)1-IPC	FA5 or FA4B
	SD48	1037.42	1037.42	[M+2H]2+	2.02425	Hex3HexNAc5dHex2-IPC	2072.83	1811.68	(GlcNAc)3(Man)3(GlcNAc)2(Fuc)2-IPC	F2A3
	SD49	1016.91	1016.91	[M+2H]2+	-1.67173	Hex4HexNAc4dHex2-IPC	2031.8	1770.66	(Glc)1(GlcNAc)2(Man)3(GlcNAc)2(Fuc)2-IPC	F2A2G1
	SD50	1167.47	1167.47	[M+2H]2+	-1.45614	Hex3HexNAc7dHex1-IPC	2332.93	2071.78	(GlcNAc)5(Man)3(GlcNAc)2(Fuc)1-IPC	FA5 or FA4B
	SD51	1118.45	1118.45	[M+2H]2+	-1.69878	Hex4HexNAc5dHex2-IPC	2234.88	1973.73	(Glc)1(GlcNAc)3(Man)3(GlcNAc)2(Fuc)2-IPC	F2A3G1
	SD52	1175.47	1175.47	[M+2H]2+	-1.44623	Hex4HexNAc7-IPC	2348.93	2087.78	(Glc)1(GlcNAc)5(Man)3(GlcNAc)2-IPC	A4G1A1
	SD53	1219.99	1219.99	[M+2H]2+	-1.8033	Hex4HexNAc6dHex2-IPC	2437.96	2176.81	(Glc)1(GlcNAc)4(Man)3(GlcNAc)2(Fuc)2-IPC	F2A4G1
	SD54	1248.5	1248.5	[M+2H]2+	-0.320385	Hex4HexNAc7dHex1-IPC	2494.98	2233.84	(Glc)1(GlcNAc)5(Man)3(GlcNAc)2(Fuc)1-IPC	FA4G1A1
	SD55	1350.04	1350.04	[M+2H]2+	-1.8518	Hex4HexNAc8dHex1-IPC	2698.06	2436.91	(Glc)1(GlcNAc)6(Man)3(GlcNAc)2(Fuc)1-IPC	FA4G1A2
	SD56	1358.04	1358.04	[M+2H]2+	-2.20907	Hex5HexNAc8-IPC	2714.06	2452.91	(Glc)2(GlcNAc)6(Man)3(GlcNAc)2-IPC	A4G2A2
	SD57	1431.07	1431.06	[M+2H]2+	-0.69878	Hex5HexNAc8dHex1-IPC	2860.12	2598.97	(Glc)2(GlcNAc)6(Man)3(GlcNAc)2(Fuc)1-IPC	FA4G2A2
	SD58	1532.61	1532.6	[M+2H]2+	-0.587236	Hex5HexNAc9dHex1-IPC	3063.19	2802.05	(Glc)2(GlcNAc)7(Man)3(GlcNAc)2(Fuc)1-IPC	FA4G2A3
	SD59	1613.63	1613.63	[M+2H]2+	-0.991553	Hex6HexNAc9dHex1-IPC	3225.25	2964.1	(Glc)3(GlcNAc)7(Man)3(GlcNAc)2(Fuc)1-IPC	FA4G3A3
	SD60	1213.51	1213.51	[M+H]+	0.906462	Hex2HexNAc3-ipc	1212.5	951.354	(GlcNAc)1(Man)2(GlcNAc)2-IPC	M2A1
	SD61	1359.57	1359.57	[M+H]+	1.61816	Hex2HexNAc3dHex1-ipc	1358.56	1097.41	(GlcNAc)1(Man)2(GlcNAc)2(Fuc)1-IPC	M2A1F
	SD62	1375.56	1375.56	[M+H]1+	-1.30856	Hex3HexNAc3-IPC	1374.55	1113.41	(GlcNAc)1(Man)3(GlcNAc)2-IPC	M3B
	SD63	1521.62	1521.62	[M+H]1+	2.62878	Hex3HexNAc3dHex1-IPC	1520.61	1259.47	(GlcNAc)1(Man)3(GlcNAc)2(Fuc)1-IPC	M3BF
	SD64	1578.65	1578.64	[M+H]1+	-2.47048	Hex3HexNAc4-IPC	1577.63	1316.49	(GlcNAc)2 (Man)3(GlcNAc)2-IPC	A2
	SD65	862.855	862.853	[M+H]1+	-1.50663	Hex3HexNAc4dHex1-IPC	1723.69	1462.54	(GlcNAc)2 (Man)3(GlcNAc)2(Fuc)1-IPC	A2F
	SD66	1781.72	1781.72	[M+H]+	1.01026	Hex3HexNAc5-IPC	1780.71	1519.57	(GlcNAc)3(Man)3(GlcNAc)2-IPC	A3
		891.362	891.364	[M+2H]2+	1.90719
	SD67	862.852	862.853	[M+2H]2+	1.39073	Hex3HexNAc4dHex1-IPC	1723.69	1462.54	(GlcNAc)2 (Man)3(GlcNAc)2(Fuc)1-IPC	A2F
		1724.7	1724.7	[M+H]1+	1.2176
	SD68	935.882	935.882	[M+2H]2+	0.747957	Hex3HexNAc4dHex2-IPC	1869.75	1608.6	(GlcNAc)2(Man)3(GlcNAc)2(Fuc)2-IPC	F2A2
	SD69	1065.93	1065.93	[M+2H]2+	0.375258	Hex3HexNAc6dHex1-IPC	2129.85	1868.7	(GlcNAc)4(Man)3(GlcNAc)2(Fuc)1-IPC	FA4
	SD70	1094.44	1094.44	[M+2H]2+	0.639595	Hex3HexNAc7-IPC	2186.87	1925.72	(GlcNAc)5(Man)3(GlcNAc)2-IPC	A5
	SD71	1416.59	1416.59	[M+H]1+	-0.352961	Hex2HexNAc4-IPC	1415.58	1154.43	(GlcNAc)2(Man)2(GlcNAc)2-IPC	M2A2
	SD72	992.902	992.904	[M+2H]2+	2.01429	Hex3HexNAc6-IPC	1983.79	1722.65	(GlcNAc)4(Man)3(GlcNAc)2-IPC	A4
Note:
(1) Glycan linkages are not considered in the current study
(2) Sialic acid isomers are not considered in the current study.
(3) Major N-glycan species in each glycan peaks are labeled in bold blue.

## Sheet: STII-AAV GPs relative abundance
Supplementary Information ST II- The relative abundance (AUC%) of major glycan peaks (GP) in different AAV serotypes
GPs	AAV1 full		AAV2 full		AAV3 full		AAV4 full		AAV5 full		AAV6 full		AAV7 full		AAV8 full		AAV9 full		AAV2 empty		AAV8 full+KCl
	Mean	SD	Mean	SD	Mean	SD	Mean	SD	Mean	SD	Mean	SD	Mean	SD	Mean	SD	Mean	SD	Mean	SD	Mean	SD
GP2	4.47904	0.206255	0.522587	0.203547	1.92426	0.759622	4.42828	0.676995	0.722821	0.127672	0.60544	0.216276	0.835152	0.586355	1.66665	0.331196	0.520471	0.15925	0.602377	0.263167	1.80023	0.216569
GP3	3.78135	0.197271	1.48331	0.189523	3.2904	0.213223	4.51732	0.175176	2.6662	0.252589	1.10125	0.116021	1.68236	0.791394	3.28327	0.125423	1.94942	0.530856	2.27276	0.611979	4.41898	0.496548
GP4	11.7554	0.876014	4.61824	0.762329	7.35575	0.433693	15.566	1.77439	11.0301	0.19969	3.23459	0.375228	3.29044	0.920667	6.9693	0.38146	4.16662	0.960688	4.85186	0.912174	8.70401	2.34969
GP6	1.20548	0.312614	1.04209	0.208108	1.07147	0.0445763	1.26349	0.0748974	1.16843	0.0288942	0.720729	0.120023	0.793912	0.0473681	1.05292	0.064566	0.79784	0.152879	1.08641	0.12114	1.43381	0.295519
GP7	0.70897	0.0506459	1.04082	0.219594	0.798701	0.0776279	0.637592	0.112161	0.665998	0.0248403	0.454564	0.0637792	0.940682	0.0929509	1.00756	0.0759057	0.813841	0.0689239	0.987278	0.0847455	0.681971	0.0487839
GP8	0.820249	0.131577	0.656887	0.0256178	0.703671	0.0397373	0.846379	0.0527457	0.867211	0.0290688	0.502079	0.0619959	0.578145	0.0217516	0.754908	0.0594679	0.635578	0.0284632	0.689804	0.0406934	1.04871	0.222438
GP9	1.6756	0.183807	2.47162	0.484945	1.70689	0.239981	1.61415	0.287789	1.69071	0.374217	0.906842	0.189508	2.0198	0.258204	2.21548	0.279435	2.12402	0.356561	2.42541	0.0623634	1.5827	0.27953
GP10	8.0793	2.27917	11.5152	2.01724	9.80047	0.825629	8.78338	0.602916	8.24567	0.432719	7.11358	0.508776	9.68195	0.249199	9.77426	0.547469	9.10145	0.626754	10.5448	0.699618	9.20911	0.435524
GP12	0.424307	0.0213193	0.247226	0.132514	0.381822	0.0123439	0.423036	0.129019	0.572141	0.0135373	0.306955	0.10022	0.296122	0.0117646	0.395407	0.0150579	0.342631	0.0143011	0.244227	0.0116022	0.414743	0.127801
GP13	1.5982	0.287071	1.47854	0.305978	1.28508	0.128231	1.04479	0.251551	1.08932	0.032077	0.980495	0.607757	1.89933	0.0314637	1.98213	0.102347	1.89813	0.321586	1.5701	0.0332553	1.07518	0.195135
GP14	12.2328	1.28885	16.3617	1.12036	15.1629	0.621869	13.7812	0.53473	14.6988	0.286527	14.281	0.463127	16.3262	0.297344	15.6654	0.484444	16.0967	0.116837	15.6219	0.750427	15.3834	0.209437
GP16	2.68706	0.954445	1.48752	0.0769426	1.32203	0.0305827	1.23478	0.0413367	1.43494	0.0517684	1.60881	0.126597	1.57305	0.0781823	1.38816	0.0211196	1.49932	0.21143	1.94196	0.0360231	1.71338	0.20118
GP17	2.07591	0.206334	1.96782	0.209253	2.07182	0.360302	1.93559	0.283571	1.99129	0.194138	2.26537	0.0604953	2.14441	0.0931459	1.93725	0.131106	1.93132	0.16893	2.01374	0.597987	1.7746	0.420934
GP18	7.57879	0.358564	8.5463	0.436022	8.60349	0.989295	8.26632	1.02529	8.1797	0.66103	8.25813	0.682225	8.52249	0.301347	8.05881	0.414067	8.26214	0.283205	10.0876	0.633782	7.46753	0.454642
GP19	2.47522	1.01747	1.25931	0.020459	0.869699	0.0296488	0.69205	0.0745635	0.849114	0.0230729	1.19526	0.0899653	1.08983	0.0524811	0.983512	0.0220447	0.96506	0.0472076	1.30904	0.00584294	0.894159	0.0369307
GP20	3.81454	1.93937	4.10776	2.04557	3.58591	1.86698	3.67675	1.45629	3.26385	1.48016	3.17526	0.633172	3.18417	0.681658	3.07476	0.57862	2.79334	0.322873	5.86769	0.670489	4.32035	0.215933
GP21	11.4123	2.81115	14.7782	2.66603	14.1243	1.80304	11.7268	1.31394	13.9	0.630843	17.1088	0.378386	15.9619	0.692028	14.543	0.611771	16.3334	0.570369	13.2765	1.13433	12.7229	1.63343
GP22	4.44174	0.86695	1.67919	0.234389	0.99586	0.0755491	0.898077	0.142241	0.88547	0.229072	0.977352	0.143187	0.864839	0.0362157	0.7887	0.214839	0.822734	0.203034	1.32642	0.0891112	1.07571	0.186656
GP23	11.0698	3.81337	13.6972	3.05324	15.2224	2.83689	11.6943	1.84333	17.2095	1.99791	23.2104	1.52015	15.6142	1.17994	14.663	0.716483	19.209	0.547708	10.6792	1.83301	15.5192	2.41434
GP25	0.451988	0.102822	0.590992	0.147349	0.619156	0.0282087	0.446486	0.0760038	0.513502	0.0764976	0.949417	0.188623	0.789702	0.165589	0.582313	0.0933616	0.612243	0.0997178	1.26756	0.0261693	0.588964	0.128927
GP26	2.18014	0.235018	2.54536	0.0851289	2.30777	0.173923	1.63537	0.0770561	2.22336	0.105881	2.95709	0.222173	2.8795	0.0295168	2.29165	0.0578027	2.50284	0.0949577	2.42841	0.712904	2.00314	0.041928
GP27	1.4904	0.0376362	1.7512	0.058338	1.47363	0.0507447	1.09254	0.0313719	1.30371	0.0221186	1.91739	0.111384	2.01794	0.0293789	1.57185	0.0918412	1.57471	0.197588	2.11545	0.199204	1.5442	0.196413
GP28	1.14069	0.129419	1.6866	0.105414	1.35893	0.0628049	0.912138	0.0445202	1.23438	0.0506693	1.89943	0.11449	2.04785	0.0890689	1.45619	0.0307394	1.41911	0.0598917	1.85476	0.0575286	1.31081	0.157929
GP29	0.87917	0.0878713	1.52633	0.0303379	1.30094	0.103334	0.96603	0.0380663	1.25265	0.0617168	1.62501	0.121929	1.84265	0.0173062	1.34696	0.0318186	1.31486	0.0413452	1.96512	0.0241088	1.16768	0.0190957
GP30	0.736524	0.0769109	1.15762	0.0425622	0.9949	0.011976	0.74302	0.0671033	0.921992	0.0362932	1.14057	0.144427	1.31764	0.0396106	0.982728	0.0563055	0.939024	0.0493551	1.23724	0.030304	1.04541	0.107676
GP31	0.272357	0.0475352	0.503394	0.0122912	0.507277	0.058823	0.31874	0.072157	0.44783	0.0477415	0.454281	0.0580988	0.56863	0.0322972	0.464337	0.0290484	0.407798	0.0136307	0.531276	0.0177936	0.371294	0.0080203
GP32	0.295664	0.0190503	0.557057	0.0221343	0.532666	0.0641398	0.445193	0.0741346	0.471866	0.0361699	0.507768	0.087616	0.586005	0.0514765	0.48918	0.0442702	0.429441	0.0546183	0.510584	0.0338739	0.292748	0.0497159
GP33	0.102106	0.012911	0.306139	0.0106479	0.311845	0.0175706	0.243617	0.0385642	0.240252	0.0297902	0.258651	0.00737695	0.308721	0.00263534	0.280307	0.0253534	0.223118	0.0168837	0.314449	0.0228337	0.215858	0.0384965
GP34	0.134955	0.00735298	0.41382	0.0181378	0.315929	0.0126555	0.166507	0.00527558	0.259134	0.0884354	0.283515	0.101292	0.34233	0.0562137	0.329951	0.056423	0.313754	0.034322	0.376074	0.017043	0.219188	0.00888541

## Sheet: STIII-ANOVA analysis
Supplementary Information ST III- ANOVA statistical analysis of the relative abundance (AUC%) of major glycan peaks (GP) in different AAV serotypes
AAV1 vs AAV2						AAV1 vs AAV3						AAV1 vs AAV4						AAV1 vs AAV5						AAV1 vs AAV6						AAV1 vs AAV7						AAV1 vs AAV8						AAV1 vs AAV9						AAV2 vs AAV3
GP	Difference	t	P value	Summary		GP	Difference	t	P value	Summary		GP	Difference	t	P value	Summary		GP	Difference	t	P value	Summary		GP	Difference	t	P value	Summary		GP	Difference	t	P value	Summary		GP	Difference	t	P value	Summary		GP	Difference	t	P value	Summary		GP	Difference
GP2	-3.956	7.271	P<0.001	***		GP2	-2.555	4.696	P<0.001	***		GP2	-0.051	0.09373	P > 0.05	ns		GP2	-3.756	6.903	P<0.001	***		GP2	-3.874	7.12	P<0.001	***		GP2	-3.644	6.697	P<0.001	***		GP2	-2.812	5.168	P<0.001	***		GP2	-3.959	7.276	P<0.001	***		GP2	1.401
GP3	-2.298	4.223	P<0.001	***		GP3	-0.491	0.9024	P > 0.05	ns		GP3	0.736	1.353	P > 0.05	ns		GP3	-1.115	2.049	P > 0.05	ns		GP3	-2.68	4.925	P<0.001	***		GP3	-2.099	3.858	P<0.01	**		GP3	-0.498	0.9152	P > 0.05	ns		GP3	-1.832	3.367	P < 0.05	*		GP3	1.807
GP4	-7.137	13.12	P<0.001	***		GP4	-4.399	8.085	P<0.001	***		GP4	3.811	7.004	P<0.001	***		GP4	-0.725	1.332	P > 0.05	ns		GP4	-8.52	15.66	P<0.001	***		GP4	-8.465	15.56	P<0.001	***		GP4	-4.786	8.796	P<0.001	***		GP4	-7.588	13.95	P<0.001	***		GP4	2.738
GP6	-0.163	0.2996	P > 0.05	ns		GP6	-0.134	0.2463	P > 0.05	ns		GP6	0.058	0.1066	P > 0.05	ns		GP6	-0.037	0.068	P > 0.05	ns		GP6	-0.484	0.8895	P > 0.05	ns		GP6	-0.411	0.7554	P > 0.05	ns		GP6	-0.152	0.2794	P > 0.05	ns		GP6	-0.407	0.748	P > 0.05	ns		GP6	0.029
GP7	0.332	0.6102	P > 0.05	ns		GP7	0.09	0.1654	P > 0.05	ns		GP7	-0.071	0.1305	P > 0.05	ns		GP7	-0.043	0.07903	P > 0.05	ns		GP7	-0.254	0.4668	P > 0.05	ns		GP7	0.232	0.4264	P > 0.05	ns		GP7	0.299	0.5495	P > 0.05	ns		GP7	0.105	0.193	P > 0.05	ns		GP7	-0.242
GP8	-0.163	0.2996	P > 0.05	ns		GP8	-0.116	0.2132	P > 0.05	ns		GP8	0.026	0.04778	P > 0.05	ns		GP8	0.047	0.08638	P > 0.05	ns		GP8	-0.318	0.5844	P > 0.05	ns		GP8	-0.242	0.4448	P > 0.05	ns		GP8	-0.065	0.1195	P > 0.05	ns		GP8	-0.184	0.3382	P > 0.05	ns		GP8	0.047
GP9	0.796	1.463	P > 0.05	ns		GP9	0.031	0.05697	P > 0.05	ns		GP9	-0.062	0.1139	P > 0.05	ns		GP9	0.015	0.02757	P > 0.05	ns		GP9	-0.769	1.413	P > 0.05	ns		GP9	0.344	0.6322	P > 0.05	ns		GP9	0.539	0.9906	P > 0.05	ns		GP9	0.448	0.8234	P > 0.05	ns		GP9	-0.765
GP10	3.436	6.315	P<0.001	***		GP10	1.721	3.163	P < 0.05	*		GP10	0.704	1.294	P > 0.05	ns		GP10	0.167	0.3069	P > 0.05	ns		GP10	-0.965	1.774	P > 0.05	ns		GP10	1.603	2.946	P > 0.05	ns		GP10	1.695	3.115	P > 0.05	ns		GP10	1.022	1.878	P > 0.05	ns		GP10	-1.715
GP12	-0.177	0.3253	P > 0.05	ns		GP12	-0.042	0.07719	P > 0.05	ns		GP12	-0.001	0.001838	P > 0.05	ns		GP12	0.148	0.272	P > 0.05	ns		GP12	-0.117	0.215	P > 0.05	ns		GP12	-0.128	0.2352	P > 0.05	ns		GP12	-0.029	0.0533	P > 0.05	ns		GP12	-0.081	0.1489	P > 0.05	ns		GP12	0.135
GP13	-0.119	0.2187	P > 0.05	ns		GP13	-0.313	0.5752	P > 0.05	ns		GP13	-0.553	1.016	P > 0.05	ns		GP13	-0.509	0.9355	P > 0.05	ns		GP13	-0.618	1.136	P > 0.05	ns		GP13	0.301	0.5532	P > 0.05	ns		GP13	0.384	0.7057	P > 0.05	ns		GP13	0.3	0.5514	P > 0.05	ns		GP13	-0.194
GP14	4.129	7.588	P<0.001	***		GP14	2.93	5.385	P<0.001	***		GP14	1.548	2.845	P > 0.05	ns		GP14	2.466	4.532	P<0.001	***		GP14	2.048	3.764	P<0.01	**		GP14	4.093	7.522	P<0.001	***		GP14	3.432	6.307	P<0.001	***		GP14	3.864	7.101	P<0.001	***		GP14	-1.199
GP16	-1.199	2.204	P > 0.05	ns		GP16	-1.365	2.509	P > 0.05	ns		GP16	-1.452	2.669	P > 0.05	ns		GP16	-1.252	2.301	P > 0.05	ns		GP16	-1.078	1.981	P > 0.05	ns		GP16	-1.114	2.047	P > 0.05	ns		GP16	-1.299	2.387	P > 0.05	ns		GP16	-1.188	2.183	P > 0.05	ns		GP16	-0.166
GP17	-0.108	0.1985	P > 0.05	ns		GP17	-0.004	0.007351	P > 0.05	ns		GP17	-0.14	0.2573	P > 0.05	ns		GP17	-0.085	0.1562	P > 0.05	ns		GP17	0.189	0.3474	P > 0.05	ns		GP17	0.068	0.125	P > 0.05	ns		GP17	-0.139	0.2555	P > 0.05	ns		GP17	-0.145	0.2665	P > 0.05	ns		GP17	0.104
GP18	0.967	1.777	P > 0.05	ns		GP18	1.024	1.882	P > 0.05	ns		GP18	0.687	1.263	P > 0.05	ns		GP18	0.601	1.105	P > 0.05	ns		GP18	0.679	1.248	P > 0.05	ns		GP18	0.943	1.733	P > 0.05	ns		GP18	0.48	0.8822	P > 0.05	ns		GP18	0.683	1.255	P > 0.05	ns		GP18	0.057
GP19	-1.216	2.235	P > 0.05	ns		GP19	-1.605	2.95	P > 0.05	ns		GP19	-1.783	3.277	P < 0.05	*		GP19	-1.626	2.988	P > 0.05	ns		GP19	-1.28	2.352	P > 0.05	ns		GP19	-1.385	2.545	P > 0.05	ns		GP19	-1.491	2.74	P > 0.05	ns		GP19	-1.51	2.775	P > 0.05	ns		GP19	-0.389
GP20	0.293	0.5385	P > 0.05	ns		GP20	-0.229	0.4209	P > 0.05	ns		GP20	-0.138	0.2536	P > 0.05	ns		GP20	-0.551	1.013	P > 0.05	ns		GP20	-0.64	1.176	P > 0.05	ns		GP20	-0.631	1.16	P > 0.05	ns		GP20	-0.74	1.36	P > 0.05	ns		GP20	-1.022	1.878	P > 0.05	ns		GP20	-0.522
GP21	3.366	6.186	P<0.001	***		GP21	2.712	4.984	P<0.001	***		GP21	0.315	0.5789	P > 0.05	ns		GP21	2.488	4.573	P<0.001	***		GP21	5.697	10.47	P<0.001	***		GP21	4.55	8.362	P<0.001	***		GP21	3.131	5.754	P<0.001	***		GP21	4.921	9.044	P<0.001	***		GP21	-0.654
GP22	-2.763	5.078	P<0.001	***		GP22	-3.446	6.333	P<0.001	***		GP22	-3.544	6.513	P<0.001	***		GP22	-3.557	6.537	P<0.001	***		GP22	-3.465	6.368	P<0.001	***		GP22	-3.577	6.574	P<0.001	***		GP22	-3.653	6.714	P<0.001	***		GP22	-3.619	6.651	P<0.001	***		GP22	-0.683
GP23	2.627	4.828	P<0.001	***		GP23	4.152	7.631	P<0.001	***		GP23	0.624	1.147	P > 0.05	ns		GP23	6.139	11.28	P<0.001	***		GP23	12.14	22.31	P<0.001	***		GP23	4.544	8.351	P<0.001	***		GP23	3.593	6.603	P<0.001	***		GP23	8.139	14.96	P<0.001	***		GP23	1.525
GP25	0.139	0.2555	P > 0.05	ns		GP25	0.167	0.3069	P > 0.05	ns		GP25	-0.006	0.01103	P > 0.05	ns		GP25	0.062	0.1139	P > 0.05	ns		GP25	0.497	0.9134	P > 0.05	ns		GP25	0.338	0.6212	P > 0.05	ns		GP25	0.13	0.2389	P > 0.05	ns		GP25	0.16	0.2941	P > 0.05	ns		GP25	0.028
GP26	0.365	0.6708	P > 0.05	ns		GP26	0.128	0.2352	P > 0.05	ns		GP26	-0.545	1.002	P > 0.05	ns		GP26	0.043	0.07903	P > 0.05	ns		GP26	0.777	1.428	P > 0.05	ns		GP26	0.7	1.286	P > 0.05	ns		GP26	0.112	0.2058	P > 0.05	ns		GP26	0.323	0.5936	P > 0.05	ns		GP26	-0.237
GP27	0.261	0.4797	P > 0.05	ns		GP27	-0.016	0.02941	P > 0.05	ns		GP27	-0.397	0.7296	P > 0.05	ns		GP27	-0.186	0.3418	P > 0.05	ns		GP27	0.427	0.7848	P > 0.05	ns		GP27	0.528	0.9704	P > 0.05	ns		GP27	0.082	0.1507	P > 0.05	ns		GP27	0.085	0.1562	P > 0.05	ns		GP27	-0.277
GP28	0.546	1.003	P > 0.05	ns		GP28	0.218	0.4007	P > 0.05	ns		GP28	-0.229	0.4209	P > 0.05	ns		GP28	0.093	0.1709	P > 0.05	ns		GP28	0.758	1.393	P > 0.05	ns		GP28	0.907	1.667	P > 0.05	ns		GP28	0.315	0.5789	P > 0.05	ns		GP28	0.278	0.5109	P > 0.05	ns		GP28	-0.328
GP29	0.647	1.189	P > 0.05	ns		GP29	0.422	0.7756	P > 0.05	ns		GP29	0.087	0.1599	P > 0.05	ns		GP29	0.374	0.6874	P > 0.05	ns		GP29	0.746	1.371	P > 0.05	ns		GP29	0.964	1.772	P > 0.05	ns		GP29	0.468	0.8601	P > 0.05	ns		GP29	0.436	0.8013	P > 0.05	ns		GP29	-0.225
GP30	0.421	0.7737	P > 0.05	ns		GP30	0.258	0.4742	P > 0.05	ns		GP30	0.006	0.01103	P > 0.05	ns		GP30	0.185	0.34	P > 0.05	ns		GP30	0.404	0.7425	P > 0.05	ns		GP30	0.581	1.068	P > 0.05	ns		GP30	0.246	0.4521	P > 0.05	ns		GP30	0.202	0.3712	P > 0.05	ns		GP30	-0.163
GP31	0.231	0.4245	P > 0.05	ns		GP31	0.235	0.4319	P > 0.05	ns		GP31	0.047	0.08638	P > 0.05	ns		GP31	0.176	0.3235	P > 0.05	ns		GP31	0.182	0.3345	P > 0.05	ns		GP31	0.297	0.5458	P > 0.05	ns		GP31	0.192	0.3529	P > 0.05	ns		GP31	0.136	0.2499	P > 0.05	ns		GP31	0.004
GP32	0.261	0.4797	P > 0.05	ns		GP32	0.237	0.4356	P > 0.05	ns		GP32	0.149	0.2738	P > 0.05	ns		GP32	0.176	0.3235	P > 0.05	ns		GP32	0.212	0.3896	P > 0.05	ns		GP32	0.29	0.533	P > 0.05	ns		GP32	0.193	0.3547	P > 0.05	ns		GP32	0.133	0.2444	P > 0.05	ns		GP32	-0.024
GP33	0.204	0.3749	P > 0.05	ns		GP33	0.21	0.3859	P > 0.05	ns		GP33	0.142	0.261	P > 0.05	ns		GP33	0.138	0.2536	P > 0.05	ns		GP33	0.157	0.2885	P > 0.05	ns		GP33	0.207	0.3804	P > 0.05	ns		GP33	0.178	0.3271	P > 0.05	ns		GP33	0.121	0.2224	P > 0.05	ns		GP33	0.006
GP34	0.279	0.5128	P > 0.05	ns		GP34	0.181	0.3327	P > 0.05	ns		GP34	0.032	0.05881	P > 0.05	ns		GP34	0.124	0.2279	P > 0.05	ns		GP34	0.149	0.2738	P > 0.05	ns		GP34	0.207	0.3804	P > 0.05	ns		GP34	0.195	0.3584	P > 0.05	ns		GP34	0.179	0.329	P > 0.05	ns		GP34	-0.098
Note:
ANOVA was used for analysis of statistical significance, with ns (not significant) as P>0.05 (not shaded), * as P<0.05 (shaded in light green), ** as P<0.01 (shaeded in peach, *** as P<0.001 (shaded in yellow).
[truncated: 148 more columns]

## Sheet: STIV-Glycan feature calculate
Supplementary Information ST IV- AAV serotypes derived N-glycan feature traits calculation
Glycan feature	Description	Calculation formula											AAV1 full		AAV2 full		AAV3 full		AAV4 full		AAV5 full		AAV6 full		AAV7 full		AAV8 full		AAV9 full		AAV2 empty		AAV8 full+KCl
													Mean	SD	Mean	SD	Mean	SD	Mean	SD	Mean	SD	Mean	SD	Mean	SD	Mean	SD	Mean	SD	Mean	SD	Mean	SD
Sialylation	Sialylated N-glycans	S=GP16*0.33+GP19+GP20+GP22+SUM(GP27:GP34)											16.6701	3.4363	15.4393	2.36178	12.6839	1.88971	10.5621	1.58118	11.6038	1.29644	13.9654	0.938934	14.6897	0.65711	12.2266	0.63932	11.6977	0.481748	12.2266	0.63932	11.6977	0.481748
Galactosylation	Galactosylated N-glycans	G=GP13*0.5+GP16*0.33+GP17+GP25											4.21373	0.607913	3.78897	0.107324	3.76979	0.440215	3.31195	0.41324	3.52299	0.135418	4.23594	0.131899	4.40289	0.281216	3.96872	0.179816	3.9874	0.235956	3.96872	0.179816	3.9874	0.235956
Fucosylation	Fucosylated N-glycans	F=GP2+GP4+GP7+GP8*0.5+GP9+GP12+GP13*0.5+GP16*0.66+GP17+GP19*0.66+GP20+GP22+GP25+SUM(GP27: GP34)											39.4957	2.93008	28.029	2.20275	28.6772	2.45654	36.731	1.98305	29.9535	1.19245	23.5544	0.452433	26.3933	1.51881	28.4928	0.477366	23.6424	0.144925	28.4928	0.477366	23.6424	0.144925
Mannosylation	Mannosylated N-glycans	M=GP2+GP3+GP4+GP6+GP8*0.5+GP10+GP12+GP14+GP18+GP21+GP23+GP26											74.6088	4.03813	75.6858	2.84487	79.5969	2.22478	82.5088	1.88713	81.0504	1.22678	79.149	0.423646	76.1733	0.795467	78.7412	1.00448	79.6004	0.954431	78.7412	1.00448	79.6004	0.954431
AAV1 vs AAV2						AAV1 vs AAV3						AAV1 vs AAV4						AAV1 vs AAV5						AAV1 vs AAV6						AAV1 vs AAV7						AAV1 vs AAV8						AAV1 vs AAV9						AAV2 vs AAV3
glycan feature	Difference	t	P value	Summary		glycan feature	Difference	t	P value	Summary		glycan feature	Difference	t	P value	Summary		glycan feature	Difference	t	P value	Summary		glycan feature	Difference	t	P value	Summary		glycan feature	Difference	t	P value	Summary		glycan feature	Difference	t	P value	Summary		glycan feature	Difference	t	P value	Summary		glycan feature	Difference
Sialylation	-1.231	0.954	P > 0.05	ns		Sialylation	-3.986	3.089	P < 0.05	*		Sialylation	-6.108	4.734	P<0.001	***		Sialylation	-5.066	3.926	P<0.001	***		Sialylation	-2.705	2.096	P > 0.05	ns		Sialylation	-1.98	1.534	P > 0.05	ns		Sialylation	-4.443	3.443	P<0.01	**		Sialylation	-4.972	3.853	P<0.001	***		Sialylation	-2.755
Galactosylation	-0.425	0.3294	P > 0.05	ns		Galactosylation	-0.444	0.3441	P > 0.05	ns		Galactosylation	-0.902	0.699	P > 0.05	ns		Galactosylation	-0.691	0.5355	P > 0.05	ns		Galactosylation	0.022	0.01705	P > 0.05	ns		Galactosylation	0.189	0.1465	P > 0.05	ns		Galactosylation	-0.245	0.1899	P > 0.05	ns		Galactosylation	-0.227	0.1759	P > 0.05	ns		Galactosylation	-0.019
Fucosylation	-11.47	8.887	P<0.001	***		Fucosylation	-10.82	8.385	P<0.001	***		Fucosylation	-2.765	2.143	P > 0.05	ns		Fucosylation	-9.543	7.396	P<0.001	***		Fucosylation	-15.94	12.36	P<0.001	***		Fucosylation	-13.1	10.15	P<0.001	***		Fucosylation	-11	8.527	P<0.001	***		Fucosylation	-15.85	12.29	P<0.001	***		Fucosylation	0.648
Mannosylation	1.077	0.8347	P > 0.05	ns		Mannosylation	4.988	3.866	P<0.001	***		Mannosylation	7.9	6.122	P<0.001	***		Mannosylation	6.441	4.992	P<0.001	***		Mannosylation	4.54	3.518	P<0.01	**		Mannosylation	1.564	1.212	P > 0.05	ns		Mannosylation	4.132	3.202	P<0.01	**		Mannosylation	4.991	3.868	P<0.001	***		Mannosylation	3.911
Note:
(1) If the GPs can be detected, but below detection limit, Put"0" in the calculation.
(2) If there are several different glycan structures in the same GP, only the dominant (most abundant) glycan is used for calculation.
(3) Sialic acid isomers are not considered in the current study.
[truncated: 148 more columns]
